# Supplementary material for: Unique k-mers as Strain-Specific Barcodes for Phylogenetic Analysis and Natural Microbiome Profiling
Source: Int J Mol Sci. 2020 Jan 31;21(3):944. doi: 10.3390/ijms21030944 (PMC7037511; doi:10.3390/ijms21030944)
Supplement: Supplementary file 1 [file ijms-21-00944-s001.zip]

Archive with 1 entries (1 files):
- ijms-669220-supplementary.xls
