# Supplementary material for: Unique k-mers as Strain-Specific Barcodes for Phylogenetic Analysis and Natural Microbiome Profiling
Source: Int J Mol Sci. 2020 Jan 31;21(3):944. doi: 10.3390/ijms21030944 (PMC7037511; doi:10.3390/ijms21030944)
Supplement: Supplementary file 1 [file ijms-21-00944-s001.zip › ijms-669220-supplementary.xls]

## Sheet: Sheet1
Bacteria, which genomes were used for phylogenetic analysis
Ortologs of 27 discriminatory genes are indicated in columns E - AE
The names of strains with a previously known phylotype are in bold
				acetyl esterase	isocitrate dehydrogenase	aminodeoxychorismate synthase subunit 1	DNA polymerase II	proline:Na+ symporter	tryptophan synthase subunit alpha	tryptophan synthase subunit beta	adenylate kinase	fumarase C	DNA gyrase subunit B	malate dehydrogenase	adenylosuccinate synthetase	DNA recombination/repair protein RecA	aspartate aminotransferase	ATP-dependent Clp protease ATP-binding subunit	long-chain-fatty-acid—CoA ligase	lysine:H+ symporter	beta-glucuronidase	DNA polymerase IV	DNA-binding transcriptional dual regulator ArcA	shikimate dehydrogenase	adenylate cyclase	DNA primase	nucleotide exchange factor GrpE	mannitol-1-phosphate 5-dehydrogenase	DNA mismatch repair protein MutS	RNA polymerase, sigma S (sigma 38) factor
Strain	Accession number	Genome length, bp	Phylogroup	aes	icd	pabB	polB	putP	trpA	trpB	adk	fumC	gyrB	mdh	purA	recA	aspC	clpX	fadD	lysP	uidA	dinB	arcA	aroE	cyaA	dnaG	grpE	mtlD	mutS	rpoS
K12 MG1655	NC_000913.3	4641652	A	b0476	b1136	b1812	b0060	b1015	b1260	b1261	b0474	b1611	b3699	b3236	b4177	b2699	b0928	b0438	b1805	b2156	b1617	b0231	b4401	b3281	b3806	b3066	b2614	b3600	b2733	b2741
BW2952	NC_012759.1	4578159	A	BWG_RS01990	BWG_RS05450	BWG_RS08940	BWG_RS00305	BWG_RS04820	BWG_RS06020	BWG_RS06025	BWG_RS01980	BWG_RS07890	BWG_RS18695	BWG_RS16230	BWG_RS21535	BWG_RS13490	BWG_RS04345	BWG_RS01800	BWG_RS08905	BWG_RS10720	BWG_RS07920	BWG_RS01180	BWG_RS22755	BWG_RS16470	BWG_RS19245	BWG_RS15380	BWG_RS13080	BWG_RS18160	BWG_RS13665	BWG_RS13705
DH1	NC_017638.1	4621430	A	ECDH1ME8569_RS02455	ECDH1ME8569_RS05735	ECDH1ME8569_RS09330	ECDH1ME8569_RS00305	ECDH1ME8569_RS05200	ECDH1ME8569_RS06425	ECDH1ME8569_RS06430	ECDH1ME8569_RS02445	ECDH1ME8569_RS08275	ECDH1ME8569_RS19050	ECDH1ME8569_RS16595	ECDH1ME8569_RS21545	ECDH1ME8569_RS13875	ECDH1ME8569_RS04710	ECDH1ME8569_RS02265	ECDH1ME8569_RS09295	ECDH1ME8569_RS11120	ECDH1ME8569_RS08305	ECDH1ME8569_RS01180	ECDH1ME8569_RS22770	ECDH1ME8569_RS19595	ECDH1ME8569_RS19595	ECDH1ME8569_RS15750	ECDH1ME8569_RS13465	ECDH1ME8569_RS18515	ECDH1ME8569_RS14050	ECDH1ME8569_RS14090
P12b	NC_017663.1	4935294	A	P12B_RS02560	P12B_RS10930	P12B_RS07015	P12B_RS00300	P12B_RS05400	P12B_RS10085	P12B_RS10080	P12B_RS02550	P12B_RS08100	P12B_RS21195	P12B_RS18545	P12B_RS23710	P12B_RS15585	P12B_RS04930	P12B_RS02370	P12B_RS07050	P12B_RS12425	P12B_RS08060	P12B_RS01380	P12B_RS24850	P12B_RS18760	P12B_RS21745	P12B_RS17560	P12B_RS15025	P12B_RS20625	P12B_RS15760	P12B_RS15800
H10407	NC_017633.1	5153435	A	ETEC_RS02825	ETEC_RS06905	ETEC_RS10030	ETEC_RS00315	ETEC_RS05910	ETEC_RS07460	ETEC_RS07465	ETEC_RS29730	ETEC_RS08975	ETEC_RS21640	ETEC_RS18985	ETEC_RS24630	ETEC_RS15710	ETEC_RS05425	ETEC_RS02635	ETEC_RS09990	ETEC_RS12490	ETEC_RS09005	ETEC_RS01365	ETEC_RS25960	ETEC_RS19225	ETEC_RS22175	ETEC_RS18155	ETEC_RS15330	ETEC_RS20895	ETEC_RS15890	ETEC_RS15930
ATCC 8739	NC_010468.1	4746218	A	ECOLC_RS16890	ECOLC_RS13245	ECOLC_RS09795	ECOLC_RS19310	ECOLC_RS13860	ECOLC_RS12685	ECOLC_RS12680	ECOLC_RS16895	ECOLC_RS10845	ECOLC_RS00020	ECOLC_RS02505	ECOLC_RS20625	ECOLC_RS05395	ECOLC_RS14340	ECOLC_RS17170	ECOLC_RS09830	ECOLC_RS07985	ECOLC_RS10815	ECOLC_RS17995	ECOLC_RS19635	ECOLC_RS02270	ECOLC_RS22655	ECOLC_RS03355	ECOLC_RS05725	ECOLC_RS00585	ECOLC_RS05220	ECOLC_RS05180
RS76	CP013048.1	4689408	A	AB850_18385	AB850_14835	AB850_11475	AB850_20310	AB850_15455	AB850_14100	AB850_14095	AB850_18395	AB850_12540	AB850_01670	AB850_04250	AB850_21895	AB850_07150	AB850_15920	AB850_18575	AB850_11515	AB850_09635	AB850_12510	AB850_19435	AB850_20635	AB850_04010	AB850_01135	AB850_05075	AB850_07410	AB850_02300	AB850_06975	AB850_06935
D2	CP010137.1	4765647	A	RG35_17750	RG35_14295	RG35_10875	RG35_20115	RG35_14910	RG35_13755	RG35_13750	RG35_17760	RG35_11940	RG35_00850	RG35_03525	RG35_21755	RG35_06630	RG35_15375	RG35_17940	RG35_10915	RG35_09165	RG35_11910	RG35_19215	RG35_20430	RG35_03285	RG35_00310	RG35_04350	RG35_06940	RG35_01570	RG35_06455	RG35_13875
PCN061	CP006636.1	4603777	A	PCN061_0530	PCN061_1174	PCN061_1860	PCN061_0059	PCN061_1051	PCN061_1284	PCN061_1285	PCN061_0528	PCN061_1642	PCN061_3838	PCN061_3319	PCN061_4321	PCN061_2753	PCN061_0959	PCN061_0489	PCN061_1853	PCN061_2244	PCN061_1653	PCN061_0229	PCN061_4585	PCN061_3360	PCN061_3937	PCN061_3113	PCN061_2695	PCN061_3716	PCN061_2789	PCN061_2797
SLK172	CP017631.1	5283836	A	BJJ90_19865	BJJ90_10415	BJJ90_14310	BJJ90_21915	BJJ90_16370	BJJ90_11275	BJJ90_11280	BJJ90_19875	BJJ90_13215	BJJ90_00020	BJJ90_02550	BJJ90_23280	BJJ90_05680	BJJ90_16895	BJJ90_20060	BJJ90_14270	BJJ90_08495	BJJ90_13245	BJJ90_21040	BJJ90_22225	BJJ90_02310	BJJ90_26125	BJJ90_03400	BJJ90_06175	BJJ90_00560	BJJ90_05500	BJJ90_05460
H1	CP010160.1	4818512	A	RG44_18040	RG44_21600		RG44_15585	RG44_20970	RG44_22185	RG44_22190	RG44_18030	RG44_00665	RG44_11795	RG44_09315	RG44_14285	RG44_06480	RG44_20495	RG44_17850	RG44_01740	RG44_03525	RG44_00695		RG44_15270	RG44_09555	RG44_12330	RG44_08455	RG44_05950	RG44_11265	RG44_06755	RG44_06795
KL53	CP030919.1	4810511	A	CPT07_01450	CPT07_05080	CPT07_06255	CPT07_23890	CPT07_04440	CPT07_09270	CPT07_09265	CPT07_01440	CPT07_07415	CPT07_19905	CPT07_17105	CPT07_22480	CPT07_14055	CPT07_03965	CPT07_01245	CPT07_06290	CPT07_11320	CPT07_07385	CPT07_25075	CPT07_23570	CPT07_17340	CPT07_20455	CPT07_16190	CPT07_13665	CPT07_19290	CPT07_14330	CPT07_14370
ATCC 43886	CP024256.1	4914654	A	CS032_RS12595	CS032_RS16745	CS032_RS20385	CS032_RS10055	CS032_RS15750	CS032_RS17685	CS032_RS17690	CS032_RS12585	CS032_RS19270	CS032_RS05910	CS032_RS03315	CS032_RS08475	CS032_RS25940	CS032_RS15285	CS032_RS12390	CS032_RS20350	CS032_RS22930	CS032_RS19300	CS032_RS11095	CS032_RS09745	CS032_RS03555	CS032_RS06465	CS032_RS02420	CS032_RS25660	CS032_RS05370	CS032_RS26115	CS032_RS26145
M217	AP019189.1	4825589	A	MYEC217_32270	MYEC217_25460	MYEC217_19500	MYEC217_36670	MYEC217_27180	MYEC217_24390	MYEC217_24380	MYEC217_32290	MYEC217_21490	MYEC217_00040	MYEC217_04700	MYEC217_39490	MYEC217_11040	MYEC217_28060	MYEC217_32640	MYEC217_19580	MYEC217_15820	MYEC217_21430	MYEC217_34820	MYEC217_37270	MYEC217_04340	MYEC217_43580	MYEC217_06430	MYEC217_11520	MYEC217_01050	MYEC217_10700	MYEC217_10620
Y5	CP013483.1	4839266	A	ATO45_19300	ATO45_15485	ATO45_12300	ATO45_21615	ATO45_16415	ATO45_14930	ATO45_14925	ATO45_19310	ATO45_13360	ATO45_02085	ATO45_04600	ATO45_23115	ATO45_07860	ATO45_16880	ATO45_19490	ATO45_12335	ATO45_10415	ATO45_13330	ATO45_20625	ATO45_21945	ATO45_04345	ATO45_01525	ATO45_05435	ATO45_08145	ATO45_02675	ATO45_07685	ATO45_07645
VR50	CP011134.1	5000386	A	ECVR50_0496	ECVR50_1235	ECVR50_1936	ECVR50_0065	ECVR50_1111	ECVR50_1409	ECVR50_1410	ECVR50_0494	ECVR50_1732	ECVR50_4145	ECVR50_3644	ECVR50_4653	ECVR50_2924	ECVR50_0968	ECVR50_0457	ECVR50_1929	ECVR50_2375	ECVR50_1738	ECVR50_0275	ECVR50_4881	ECVR50_3690	ECVR50_4258	ECVR50_3468	ECVR50_2869	ECVR50_4030	ECVR50_2958	ECVR50_2966
D4	CP010143.1	4821305	A	RG37_04320	RG37_08035	RG37_11490	RG37_02200	RG37_07410	RG37_08640	RG37_08645	RG37_04310	RG37_10425	RG37_21235	RG37_18795	RG37_00920	RG37_15940	RG37_06945	RG37_11455	RG37_04130	RG37_13380	RG37_10455	RG37_03185	RG37_01875	RG37_19030	RG37_21785	RG37_17945	RG37_15645	RG37_20710	RG37_16115	RG37_16155
E24377A	NC_009801.1	4979619	B1	ECE24377A_RS04080	ECE24377A_RS08035	ECE24377A_RS11735	ECE24377A_RS01940	ECE24377A_RS07165	ECE24377A_RS08880	ECE24377A_RS08885	ECE24377A_RS04070	ECE24377A_RS10660	ECE24377A_RS22540	ECE24377A_RS20130	ECE24377A_RS25105	ECE24377A_RS16555	ECE24377A_RS06620	ECE24377A_RS03890	ECE24377A_RS11700	ECE24377A_RS13905	ECE24377A_RS10690	ECE24377A_RS02940	ECE24377A_RS26410	ECE24377A_RS20375	ECE24377A_RS23095	ECE24377A_RS19290	ECE24377A_RS16115	ECE24377A_RS22005	ECE24377A_RS16800	ECE24377A_RS16860
SE11	NC_011415.1	4887515	B1	ECSE_RS02575	ECSE_RS06235	ECSE_RS10270	ECSE_RS00310	ECSE_RS05615	ECSE_RS06785	ECSE_RS06790	ECSE_RS02565	ECSE_RS08960	ECSE_RS20665	ECSE_RS18265	ECSE_RS23285	ECSE_RS15370	ECSE_RS05150	ECSE_RS02385	ECSE_RS10235	ECSE_RS12615	ECSE_RS08990	ECSE_RS01310	ECSE_RS24355	ECSE_RS18505	ECSE_RS21220	ECSE_RS17425	ECSE_RS15095	ECSE_RS20135	ECSE_RS15550	ECSE_RS15610
55989	NC_011748.1	5154862	B1	EC55989_RS02485	EC55989_RS06470	EC55989_RS10235	EC55989_RS00300	EC55989_RS05835	EC55989_RS07345	EC55989_RS07350	EC55989_RS02475	EC55989_RS09165	EC55989_RS21280	EC55989_RS18700	EC55989_RS24170	EC55989_RS15255	EC55989_RS05040	EC55989_RS02295	EC55989_RS10200	EC55989_RS12415	EC55989_RS09195	EC55989_RS01310	EC55989_RS25770	EC55989_RS18940	EC55989_RS21840	EC55989_RS17850	EC55989_RS14940	EC55989_RS20755	EC55989_RS15450	EC55989_RS15510
O104:H4 str. 2009EL-2050	NC_018650.1	5253138	B1	O3M_RS19895	O3M_RS15410	O3M_RS11280	O3M_RS22030	O3M_RS16515	O3M_RS14515	O3M_RS14510	O3M_RS19905	O3M_RS12600	O3M_RS00020	O3M_RS02935	O3M_RS23635	O3M_RS06275	O3M_RS17360	O3M_RS20085	O3M_RS11315	O3M_RS08910	O3M_RS12570	O3M_RS21025	O3M_RS22340	O3M_RS02695	O3M_RS25910	O3M_RS03780	O3M_RS06595	O3M_RS00880	O3M_RS06080	O3M_RS06020
O104:H4 str. 2011C-3493	NC_018658.1	5273097	B1	O3K_19110	O3K_14880	O3K_10890	O3K_21255	O3K_15905	O3K_14045	O3K_14040	O3K_19120	O3K_12180	O3K_00020	O3K_02785	O3K_22760	O3K_06080	O3K_16705	O3K_19300	O3K_10925	O3K_08665	O3K_12150	O3K_20300	O3K_21540	O3K_02595	O3K_24850	O3K_03620	O3K_06365	O3K_00840	O3K_05885	O3K_05825
O104:H4 str. 2009EL-2071	NC_018661.1	5312586	B1	O3O_06185	O3O_10740	O3O_14735	O3O_04130	O3O_09390	O3O_11585	O3O_11590	O3O_06175	O3O_13455	O3O_25600	O3O_22860	O3O_02625	O3O_19565	O3O_RS17735	O3O_RS20470	O3O_RS11350	O3O_RS08945	O3O_RS12605	O3O_RS21410	O3O_RS22725	O3O_RS02620	O3O_RS26295	O3O_RS03705	O3O_RS06525	O3O_RS00800	O3O_RS06010	O3O_RS05950
O103:H2 str. 12009	NC_013353.1	5449314	B1	ECO103_RS02365	ECO103_RS06640	ECO103_RS10475	ECO103_RS00310	ECO103_RS05620	ECO103_RS07465	ECO103_RS07470	ECO103_RS02355	ECO103_RS09175	ECO103_RS23600	ECO103_RS20970	ECO103_RS26380	ECO103_RS17055	ECO103_RS05145	ECO103_RS02175	ECO103_RS10435	ECO103_RS13880	ECO103_RS09205	ECO103_RS01305	ECO103_RS27940	ECO103_RS21215	ECO103_RS23060	ECO103_RS19755	ECO103_RS16795	ECO103_RS24245	ECO103_RS17245	ECO103_RS17305
KO11	NC_016902.1	4920168	B1	EKO11_RS17690	EKO11_RS14100	EKO11_RS10315	EKO11_RS20200	EKO11_RS14725	EKO11_RS13550	EKO11_RS13545	EKO11_RS17700	EKO11_RS11385	EKO11_RS00020	EKO11_RS02550	EKO11_RS21705	EKO11_RS05595	EKO11_RS15195	EKO11_RS17880	EKO11_RS10350	EKO11_RS08380	EKO11_RS11355	EKO11_RS18745	EKO11_RS20515	EKO11_RS02310	EKO11_4553	EKO11_RS03390	EKO11_RS05875	EKO11_RS00635	EKO11_RS05410	EKO11_RS05350
LY180	NC_022364.1	4835601	B1	LY180_RS02785	LY180_RS06050	LY180_RS09795	LY180_RS00310	LY180_RS05460	LY180_RS06615	LY180_RS06620	LY180_RS02775	LY180_RS08715	LY180_RS19880	LY180_RS17300	LY180_RS22695	LY180_RS14215	LY180_RS04990	LY180_RS02595	LY180_RS09760	LY180_RS11730	LY180_RS08745	LY180_RS01770	LY180_RS23885	LY180_RS17540	LY180_RS20425	LY180_RS16455	LY180_RS13935	LY180_RS19230	LY180_RS14410	LY180_RS14470
W	NC_017664.1	4897452	B1	WFL_RS02815	WFL_RS06370	WFL_RS10150	WFL_RS00305	WFL_RS05745	WFL_RS06920	WFL_RS06925	WFL_RS02805	WFL_RS09080	WFL_RS20455	WFL_RS17925	WFL_RS23190	WFL_RS14870	WFL_RS05275	WFL_RS02625	WFL_RS10115	WFL_RS12085	WFL_RS09110	WFL_RS01760	WFL_RS24380	WFL_RS18165	WFL_RS21000	WFL_RS17085	WFL_RS14590	WFL_RS19840	WFL_RS15060	WFL_RS15120
IAI1	NC_011741.1	4700560	B1	ECIAI1_RS02390	ECIAI1_RS05990	ECIAI1_RS09490	ECIAI1_RS00300	ECIAI1_RS05410	ECIAI1_RS06525	ECIAI1_RS06530	ECIAI1_RS02380	ECIAI1_RS08430	ECIAI1_RS19350	ECIAI1_RS16920	ECIAI1_RS21930	ECIAI1_RS13990	ECIAI1_RS04940	ECIAI1_RS02200	ECIAI1_RS09455	ECIAI1_RS11280	ECIAI1_RS08460	ECIAI1_RS01335	ECIAI1_RS23020	ECIAI1_RS17165	ECIAI1_RS19905	ECIAI1_RS16080	ECIAI1_RS13715	ECIAI1_RS18820	ECIAI1_RS14175	ECIAI1_RS14235
O26:H11 str. 11368	NC_013361.1	5697240	B1	ECO26_RS02625	ECO26_RS08775	ECO26_RS13445	ECO26_RS00320	ECO26_RS06590	ECO26_RS09565	ECO26_RS09570	ECO26_RS02615	ECO26_RS12185	ECO26_RS25710	ECO26_RS22695	ECO26_RS28180	ECO26_RS19700	ECO26_RS05555	ECO26_RS02435	ECO26_RS13410	ECO26_RS16040	ECO26_RS12215	ECO26_RS01485	ECO26_RS29600	ECO26_RS22995	ECO26_RS25155	ECO26_RS21845	ECO26_RS19090	ECO26_RS26315	ECO26_RS19890	ECO26_RS19950
O111:H- str. 11128	NC_013364.1	5371077	B1	ECO111_RS02645	ECO111_RS07850	ECO111_RS12130	ECO111_RS00320	ECO111_RS06385	ECO111_1640	ECO111_RS08655	ECO111_RS02635	ECO111_RS10890	ECO111_RS23685	ECO111_RS21195	ECO111_RS26540	ECO111_RS17885	ECO111_RS05230	ECO111_RS02430	ECO111_RS12095	ECO111_RS15030	ECO111_RS10920	ECO111_RS01520	ECO111_RS27765	ECO111_RS21480	ECO111_RS24250	ECO111_RS20340	ECO111_RS17430	ECO111_RS23140	ECO111_RS18075	ECO111_RS18135
O178:H19 str. 2012C-4431	CP024289.1	5074559	B1	A5960_RS13615	A5960_RS09430	A5960_RS05415	A5960_RS16035	A5960_RS10490	A5960_RS08455	A5960_RS08450	A5960_RS13625	A5960_RS06515	A5960_RS20580	A5960_RS23130	A5960_RS17620	A5960_RS00270	A5960_RS10965	A5960_RS13820	A5960_RS05450	A5960_RS03260	A5960_RS06485	A5960_RS14740	A5960_RS16365	A5960_RS22890	A5960_RS20005	A5960_RS24050	A5960_RS00550	A5960_RS21145	A5960_RS00085	A5960_RS00025
M10	CP010200.1	4821620	B1	RG59_18535	RG59_22090	RG59_01915	RG59_16370	RG59_21470	RG59_22630	RG59_22635	RG59_18525	RG59_00605	RG59_12210	RG59_09690	RG59_14960	RG59_06755	RG59_21005	RG59_18345	RG59_01880	RG59_03690	RG59_00635	RG59_17385	RG59_16040	RG59_09930	RG59_12770	RG59_08845	RG59_06215	RG59_11600	RG59_06945	RG59_07005
1943	CP023359.1	4780635	B1	CNQ54_18075	CNQ54_14670	CNQ54_10435	CNQ54_20595	CNQ54_15300	CNQ54_13755	CNQ54_13750	CNQ54_18085	CNQ54_11550	CNQ54_00250	CNQ54_02820	CNQ54_22005	CNQ54_05900	CNQ54_15775	CNQ54_18290	CNQ54_10470	CNQ54_08405	CNQ54_11520	CNQ54_19360	CNQ54_20910	CNQ54_02575	CNQ54_24080	CNQ54_03730	CNQ54_06170	CNQ54_00810	CNQ54_05700	CNQ54_05640
S40	CP010235.1	5399183	B1	RG69_18495	RG69_14570	RG69_10575	RG69_23465	RG69_15190	RG69_14015	RG69_14010	RG69_18505	RG69_12160	RG69_00795	RG69_03225	RG69_11020	RG69_06185	RG69_15715	RG69_18685	RG69_10610	RG69_08680	RG69_12130	RG69_19645	RG69_23775	RG69_02980	RG69_00240	RG69_04065	RG69_06455	RG69_01325	RG69_05990	RG69_05930
GB089	CP013663.1	5233459	B1	CO57_02870	CO57_07915	CO57_11350	CO57_00325	CO57_06920	CO57_08470	CO57_08475	CO57_02860	CO57_10305	CO57_22605	CO57_20185	CO57_25155	CO57_17235	CO57_06060	CO57_02660	CO57_11315	CO57_14050	CO57_10335	CO57_01420	CO57_26565	CO57_20425	CO57_23160	CO57_19330	CO57_16965	CO57_22070	CO57_17415	CO57_17475
S21	CP010230.1	4733615	B1	RG67_22595	RG67_03250	RG67_06720	RG67_20560	RG67_02625	RG67_03805	RG67_03810	RG67_22585	RG67_05655	RG67_16590	RG67_14165	RG67_19120	RG67_11235	RG67_02160	RG67_22405	RG67_06685	RG67_08695	RG67_05685	RG67_21550	RG67_20240	RG67_14400	RG67_17145	RG67_13335	RG67_10900	RG67_16055	RG67_11410	RG67_11470
S42	CP010236.1	4838808	B1	RG70_01360	RG70_05185	RG70_08655	RG70_22950	RG70_04565	RG70_05735	RG70_05740	RG70_01350	RG70_07590	RG70_18755	RG70_16355	RG70_21335	RG70_13180	RG70_04100	RG70_01170	RG70_08620	RG70_10705	RG70_07620	RG70_00300	RG70_22630	RG70_16590	RG70_19310	RG70_15510	RG70_12910	RG70_18230	RG70_13355	RG70_13415
S56	CP010242.1	4740150	B1	RG73_12445	RG73_15995	RG73_19160	RG73_09885	RG73_15370	RG73_16550	RG73_16555	RG73_12435	RG73_18090	RG73_05865	RG73_03420	RG73_08480	RG73_00375	RG73_14900	RG73_12255	RG73_19125	RG73_21080	RG73_18120	RG73_11115	RG73_09570	RG73_03665	RG73_06440	RG73_02565	RG73_00105	RG73_05315	RG73_00550	RG73_00610
B7A	CP005998.1	4944397	B1	L960_1843	L960_0408	L960_1112	L960_2334	L960_0226	L960_0518c	L960_0519c	L960_1845c	L960_0901c	L960_3162	L960_3678	L960_2647c	L960_4322	L960_0060c	L960_1942c	L960_1104c	L960_4936	L960_0907c	L960_2125c	L960_2396	L960_3637	L960_3055c	L960_3858c	L960_4374	L960_3298c	L960_4285c	L960_4271
ATCC 43896	CP024278.1	5088038	B1	CS031_RS17330	CS031_RS12850	CS031_RS08890	CS031_RS19535	CS031_RS14225	CS031_RS12250	CS031_RS12245	CS031_RS17340	CS031_RS09995	CS031_RS23790	CS031_RS00050	CS031_RS21025	CS031_RS03250	CS031_RS14700	CS031_RS17535	CS031_RS08925	CS031_RS06565	CS031_RS09965	CS031_RS18475	CS031_RS19865	CS031_RS26300	CS031_RS23220	CS031_RS00980	CS031_RS03600	CS031_RS24350	CS031_RS03015	CS031_RS02955
O121 str. RM8352	CP028110.1	5391064	B1	I3S_02500	I3S_07590	I3S_24355	I3S_00315	I3S_06070	I3S_08390	I3S_08395	I3S_02490	I3S_25435	I3S_12450	I3S_14945	I3S_27245	I3S_18735	I3S_05045	I3S_02295	I3S_24390	I3S_22085	I3S_25405	I3S_01370	I3S_28600	I3S_14700	I3S_11850	I3S_16315	I3S_19345	I3S_13010	I3S_18550	I3S_18490
C7	CP010240.1	5310035	B1	RG29_01870	RG29_15605	RG29_19805	RG29_03910	RG29_14590	RG29_16230	RG29_16235	RG29_01880	RG29_18540	RG29_08285	RG29_10725	RG29_05385	RG29_13955	RG29_26020	RG29_02060	RG29_19765	RG29_2241	RG29_18570	RG29_02920	RG29_04230	RG29_10495	RG29_07750	RG29_12250	RG29_25025	RG29_08810	RG29_13765	RG29_13705
APEC O78	CP004009.1	4798435	C	APECO78_05900	APECO78_09640	APECO78_12860	APECO78_03750	APECO78_09065	APECO78_10165	APECO78_10170	APECO78_05890	APECO78_11860	APECO78_22360	APECO78_19995	APECO78_01815	APECO78_17060	APECO78_08625	APECO78_05715	APECO78_12825	APECO78_14500	APECO78_11895	APECO78_04590	APECO78_03455	APECO78_20195	APECO78_22860	APECO78_19140	APECO78_16785	APECO78_21830	APECO78_17255	APECO78_17295
C8	CP010125.1	4901865	C	RG30_04665	RG30_08270	RG30_12040	RG30_02300	RG30_07645	RG30_09125	RG30_09130	RG30_04655	RG30_10985	RG30_22395	RG30_19845	RG30_00900	RG30_16870	RG30_07180	RG30_04475	RG30_12000	RG30_14335	RG30_11015	RG30_03580	RG30_01990	RG30_20080	RG30_22950	RG30_19010	RG30_16590	RG30_21755	RG30_17060	RG30_17100
ACN002	CP007491.1	4879931	C	ACN002_0492	ACN002_1193	ACN002_1219	ACN002_0059	ACN002_1068	ACN002_1763	ACN002_1762	ACN002_0490	ACN002_1417	ACN002_3797	ACN002_3322	ACN002_4403	ACN002_2706	ACN002_0981	ACN002_0455	ACN002_1227	ACN002_2215	ACN002_1410	ACN002_0237	ACN002_4676	ACN002_3360	ACN002_3896	ACN002_3151	ACN002_2649	ACN002_3692	ACN002_2746	ACN002_2753
D3	CP010140.1	4971154	C	RG36_05390	RG36_08650	RG36_12330	RG36_03050	RG36_08030	RG36_09195	RG36_09200	RG36_05380	RG36_11280	RG36_23055	RG36_20610	RG36_01140	RG36_17580	RG36_07565	RG36_05200	RG36_12295	RG36_14565	RG36_11310	RG36_04020	RG36_02735	RG36_20850	RG36_23620	RG36_19775	RG36_17015	RG36_22520	RG36_17770	RG36_17810
789	CP010315.1	5017219	C	AC789_1c04760	AC789_1c12480	AC789_1c19970	AC789_1c00610	AC789_1c10580	AC789_1c13530	AC789_1c13540	AC789_1c04740	AC789_1c17880	AC789_1c40830	AC789_1c36000	AC789_1c45910	AC789_1c30160	AC789_1c09660	AC789_1c04380	AC789_1c19890	AC789_1c25100	AC789_1c17940	AC789_1c02520	AC789_1c48760	AC789_1c36460	AC789_1c41910	AC789_1c34310	not present in annotation (3030382r-3029789r)	AC789_1c39770	AC789_1c30540	AC789_1c30620
CV839-06	CP025753.1	4931011	C	CV83906_0694	CV83906_3984	CV83906_4716	CV83906_1100	CV83906_0166	CV83906_4149	CV83906_4150	CV83906_0696	CV83906_4505	CV83906_1965	CV83906_2478	CV83906_1441	CV83906_3122	CV83906_0256	CV83906_0733	CV83906_4708	CV83906_3695	CV83906_4512	CV83906_0897	CV83906_1162	CV83906_2432	CV83906_1853	CV83906_2691	CV83906_3225	CV83906_2094	CV83906_3082	CV83906_3074
Ecol_517	CP018965.1	4794957	C	BE959_01785	BE959_23215	BE959_19685	BE959_03885	BE959_23845	BE959_22535	BE959_22530	BE959_01795	BE959_20740	BE959_08240	BE959_11245	BE959_05475	BE959_14735	BE959_24325	BE959_01990	BE959_19720	BE959_17480	BE959_20710	BE959_02895	BE959_04195	BE959_11005	BE959_07670	BE959_12145	BE959_15060	BE959_09045	BE959_14540	BE959_14500
cq9	CP031546.1	5184499	C	DS732_07370	DS732_10750	DS732_14810	DS732_05185	DS732_10110	DS732_11360	DS732_11365	DS732_07360	DS732_13725	DS732_26895	DS732_23920	DS732_02670	DS732_20260	DS732_09645	DS732_07165	DS732_14775	DS732_16825	DS732_13755	DS732_06200	DS732_04875	DS732_24160	DS732_00585	DS732_22940	DS732_19225	DS732_25950	DS732_20445	DS732_20485
UK_Dog_Liverpool	CP031653.1	4869482	C	DL545_18680	DL545_14660	DL545_11230	DL545_21005	DL545_15660	DL545_13980	DL545_13975	DL545_18690	DL545_12270	DL545_00020	DL545_03435	DL545_22545	DL545_06415	DL545_16130	DL545_18885	DL545_11265	DL545_09245	DL545_12240	DL545_20040	DL545_21310	DL545_03195	DL545_24660	DL545_04315	DL545_06905	DL545_00595	DL545_06230	DL545_06190
AR437	CP029108.1	4688906	C	CSC24_0321	CSC24_4285	CSC24_3624	CSC24_0741	CSC24_4411	CSC24_4160	CSC24_4159	CSC24_0323	CSC24_3830	CSC24_1590	CSC24_2130	CSC24_1062	CSC24_2723	CSC24_4504	CSC24_0359	CSC24_3632	CSC24_3249	CSC24_3824	CSC24_0553	CSC24_0802	CSC24_2071	CSC24_1481	CSC24_2306	CSC24_2787	CSC24_1698	CSC24_2682	CSC24_2674
AR434	CP029122.1	4695904	C	CSC21_3666	CSC21_2958	CSC21_2304	CSC21_4059	CSC21_3081	CSC21_2836	CSC21_2835	CSC21_3668	CSC21_2507	CSC21_0277	CSC21_0808	CSC21_4386	CSC21_1399	CSC21_3172	CSC21_3705	CSC21_2312	CSC21_1924	CSC21_2501	CSC21_3869	CSC21_4118	CSC21_0761	CSC21_0168	CSC21_0985	CSC21_1463	CSC21_0386	CSC21_1358	partially annotated as CSC21_1349 and CSC21_1350, we use all region (1344231f-1345222f)
AR 0069	CP020055.1	4658583	C	AM448_17045	AM448_20935	AM448_00225	AM448_14860	AM448_19825	AM448_21775	AM448_21780	AM448_17035	AM448_23410	AM448_10620	AM448_07930	AM448_13345	AM448_04865	AM448_19345	AM448_16840	AM448_00190	AM448_02225	AM448_23440	AM448_15815	AM448_14565	AM448_08170	AM448_11195	AM448_07035	AM448_04555	AM448_10040	AM448_05060	AM448_05100
YD786	CP013112.1	4863501	C	ASE18_00015	ASE18_03860	ASE18_07140	ASE18_22010	ASE18_03010	ASE18_04470	ASE18_04475	ASE18_00005	ASE18_06130	ASE18_17555	ASE18_14940	ASE18_20495	ASE18_11865	ASE18_02540	ASE18_23895	ASE18_07105	ASE18_09250	ASE18_06160	ASE18_22930	ASE18_21680	ASE18_15180	ASE18_18120	ASE18_14120	ASE18_11550	ASE18_17005	ASE18_12055	ASE18_12095
AMA1167	CP024801.1	4767526	C	CUC42_17985	CUC42_13875	CUC42_10465	CUC42_20130	CUC42_14885	CUC42_13190	CUC42_13185	CUC42_17995	CUC42_11500	CUC42_00020	CUC42_02920	CUC42_21680	CUC42_05905	CUC42_15355	CUC42_18190	CUC42_10500	CUC42_08570	CUC42_11470	CUC42_19195	CUC42_20445	CUC42_02680	CUC42_23920	CUC42_03820	CUC42_06230	CUC42_00785	CUC42_05720	CUC42_05680
O157:H7 str. Sakai	NC_002695.2	5498578	E	ECs_0529	ECs_1608	ECs_2521	ECs_0064	ECs_1261	ECs_1832	ECs_1833	ECs_0527	ECs_2317	ECs_4634	ECs_4109	ECs_5153	ECs_3556	ECs_1011	ECs_0492	ECs_2514	ECs_3048	ECs_2324	ECs_0258	ECs_5359	ECs_4147	ECs_4736	ECs_3949	ECs_3476	ECs_4476	ECs_3589	ECs_3595
O157:H7 str. EC4115	NC_011353.1	5572075	E	ECH74115_RS03280	ECH74115_RS08360	ECH74115_RS12945	ECH74115_RS00875	ECH74115_RS06660	ECH74115_RS09735	ECH74115_RS09740	ECH74115_RS03270	ECH74115_RS11875	ECH74115_RS25490	ECH74115_RS22660	ECH74115_RS28235	ECH74115_RS19780	ECH74115_RS05845	ECH74115_RS03095	ECH74115_RS12910	ECH74115_RS16585	ECH74115_RS11905	ECH74115_RS01900	ECH74115_RS29345	ECH74115_RS22910	ECH74115_RS26070	ECH74115_RS21835	ECH74115_RS19330	ECH74115_RS24670	ECH74115_RS19955	ECH74115_RS19985
O157:H7 str. TW14359	NC_013008.1	5528136	E	ECSP_RS02750	ECSP_RS07820	ECSP_RS12400	ECSP_RS00330	ECSP_RS06115	ECSP_RS09185	ECSP_RS09190	ECSP_RS02740	ECSP_RS11330	ECSP_RS24675	ECSP_RS21845	ECSP_RS27420	ECSP_RS18955	ECSP_RS05315	ECSP_RS02565	ECSP_RS12365	ECSP_RS15765	ECSP_RS11360	ECSP_RS01355	ECSP_RS28530	ECSP_RS22095	ECSP_RS25255	ECSP_RS21020	ECSP_RS18510	ECSP_RS23855	ECSP_RS19130	ECSP_RS19160
O55:H7 str. CB9615	NC_013941.1	5386352	E	G2583_RS02965	G2583_RS07210	G2583_RS11570	G2583_RS00325	G2583_RS06390	G2583_RS08140	G2583_RS08145	G2583_RS02955	G2583_RS10245	G2583_RS23130	G2583_RS20330	G2583_RS25765	G2583_RS17240	G2583_RS05925	G2583_RS02780	G2583_RS11535	G2583_RS13875	G2583_RS10275	G2583_RS01355	G2583_RS27150	G2583_RS20575	G2583_RS23700	G2583_RS19500	G2583_RS16415	G2583_RS22330	G2583_RS17415	G2583_RS17445
O55:H7 str. RM12579	NC_017656.1	5263980	E	ECO55CA74_RS02960	ECO55CA74_RS07195	ECO55CA74_RS11325	ECO55CA74_RS00325	ECO55CA74_RS06375	ECO55CA74_RS08115	ECO55CA74_RS08120	ECO55CA74_RS02950	ECO55CA74_RS10265	ECO55CA74_RS22500	ECO55CA74_RS19705	ECO55CA74_RS25140	ECO55CA74_RS16665	ECO55CA74_RS05910	ECO55CA74_RS02775	ECO55CA74_RS11290	ECO55CA74_RS13975	ECO55CA74_RS10295	ECO55CA74_RS01350	ECO55CA74_RS26310	ECO55CA74_RS19945	ECO55CA74_RS23070	ECO55CA74_RS18875	ECO55CA74_RS16260	ECO55CA74_RS21700	ECO55CA74_RS16840	ECO55CA74_RS16870
O157:H16 str. Santai	CP007592.1	5104557	E	CH99_RS04270	CH99_RS07680	CH99_RS10780	CH99_RS01550	CH99_RS06940	CH99_RS08240	CH99_RS08245	CH99_RS04260	CH99_RS09710	CH99_RS21780	CH99_RS19210	CH99_RS00225	CH99_RS15530	CH99_RS06475	CH99_RS04080	CH99_RS10745	CH99_RS13000	CH99_RS09740	CH99_RS02765	CH99_RS01215	CH99_RS19445	CH99_RS22335	CH99_RS16780	CH99_RS15230	CH99_RS21220	CH99_RS15710	CH99_RS15740
DSM 103246	CP019944.1	5445834	E	Eco28_03852	Eco28_03004	Eco28_02215	Eco28_04365	Eco28_03247	Eco28_02889	Eco28_02888	Eco28_03854	Eco28_02439	Eco28_00004	Eco28_00527	Eco28_04678	Eco28_01178	Eco28_03339	Eco28_03894	Eco28_02222	Eco28_01818	Eco28_02433	Eco28_04156	Eco28_04431	Eco28_00482	Eco28_05281	Eco28_00695	Eco28_01248	Eco28_00123	Eco28_01142	Eco28_01136
NCTC9112	LR134079.1	5468700	E	NCTC9112_03999	NCTC9112_03156	NCTC9112_02291	NCTC9112_04430	NCTC9112_03313	NCTC9112_02973	NCTC9112_02972	NCTC9112_04001	NCTC9112_02503	NCTC9112_00004	NCTC9112_00512	NCTC9112_04890	NCTC9112_01216	NCTC9112_03467	NCTC9112_04038	not present in annotation (2277876f-2278932f)	NCTC9112_01827	NCTC9112_02497	NCTC9112_04228	NCTC9112_04494	NCTC9112_00472	NCTC9112_05310	NCTC9112_00682	NCTC9112_01351	NCTC9112_00127	NCTC9112_01179	NCTC9112_01173
O145:H28 str. RM13514	CP006027.1	5585613	E	ECRM13514_0367	ECRM13514_1510	ECRM13514_2316	ECRM13514_0062	ECRM13514_1194	ECRM13514_1678	ECRM13514_1679	ECRM13514_0369	ECRM13514_2103	ECRM13514_4765	ECRM13514_4189	ECRM13514_5441	ECRM13514_3545	ECRM13514_1033	ECRM13514_0405	ECRM13514_2308	ECRM13514_2918	ECRM13514_2109	ECRM13514_0241	ECRM13514_5701	ECRM13514_4239	ECRM13514_4869	ECRM13514_3960	ECRM13514_3439	ECRM13514_4589	ECRM13514_3586	ECRM13514_3592
O145:H28 str. RM12761	CP007133.1	5402281	E	ECRM12761_2260	ECRM12761_7200	ECRM12761_10930	ECRM12761_0320	ECRM12761_5480	ECRM12761_8055	ECRM12761_8060	ECRM12761_2250	ECRM12761_9855	ECRM12761_22250	ECRM12761_19520	ECRM12761_25200	ECRM12761_16665	ECRM12761_4720	ECRM12761_2070	ECRM12761_10885	ECRM12761_14010	ECRM12761_9885	ECRM12761_1165	ECRM12761_26520	ECRM12761_19715	ECRM12761_22710	ECRM12761_18715	ECRM12761_16140	ECRM12761_21450	ECRM12761_16865	ECRM12761_16895
7784	CP018247.1	5370710	E	BFL18_03060	BFL18_08520	BFL18_12725	BFL18_00340	BFL18_06650	BFL18_09715	BFL18_09720	BFL18_03050	BFL18_11615	BFL18_24880	BFL18_21945	BFL18_27775	BFL18_18905	BFL18_05795	BFL18_02860	BFL18_12685	BFL18_16075	BFL18_11645	BFL18_01420	BFL18_28960	BFL18_22195	BFL18_25475	BFL18_21060	BFL18_18425	BFL18_24045	BFL18_19085	BFL18_19115
155	CP018237.1	5513008	E	BFL20_02860	BFL20_08280	BFL20_13225	BFL20_00340	BFL20_06415	BFL20_09590	BFL20_09595	BFL20_02850	BFL20_12115	BFL20_25745	BFL20_22800	BFL20_28675	BFL20_19750	BFL20_05575	BFL20_02660	BFL20_13185	BFL20_16860	BFL20_12145	BFL20_01415	BFL20_29860	BFL20_23050	BFL20_26340	BFL20_21880	BFL20_19230	BFL20_24885	BFL20_19930	BFL20_19960
472	CP018245.1	5513531	E	BFL23_02880	BFL23_11570	BFL23_13405	BFL23_00340	BFL23_06530	BFL23_08255	BFL23_08260	BFL23_02870	BFL23_12315	BFL23_25820	BFL23_22900	BFL23_28735	BFL23_19820	BFL23_05675	BFL23_02680	BFL23_13365	BFL23_16585	BFL23_12345	BFL23_01415	BFL23_29905	BFL23_23150	BFL23_26420	BFL23_21995	BFL23_19335	BFL23_24985	BFL23_20000	BFL23_20030
UMN026	NC_011751.1	5202090	D	ECUMN_0515	ECUMN_1380	ECUMN_2104	ECUMN_0061	ECUMN_1198	ECUMN_1559	ECUMN_1560	ECUMN_0513	ECUMN_1900	ECUMN_4230	ECUMN_3710	ECUMN_4710	ECUMN_3020	ECUMN_1122	ECUMN_0478	ECUMN_2097	ECUMN_2492	ECUMN_1906	ECUMN_0294	ECUMN_5032	ECUMN_3755	ECUMN_4330	ECUMN_3550	ECUMN_2938	ECUMN_4111	ECUMN_3057	ECUMN_3064
042	NC_017626.1	5241977	D	EC042_RS02680	EC042_RS06345	EC042_RS10500	EC042_RS00355	EC042_RS05735	EC042_RS07295	EC042_RS07300	EC042_RS02670	EC042_RS09445	EC042_RS21550	EC042_RS18720	EC042_RS24835	EC042_RS15495	EC042_RS05340	EC042_RS02490	EC042_RS10460	EC042_RS12800	EC042_RS09475	EC042_RS01545	EC042_RS26160	EC042_RS18965	EC042_RS22270	EC042_RS17910	EC042_RS15065	EC042_RS20780	EC042_RS15675	EC042_RS15710
PCN033	CP006632.1	4987957	D	PPECC33_00534	PPECC33_01224	PPECC33_01974	PPECC33_00066	PPECC33_01107	PPECC33_01421	PPECC33_01422	PPECC33_00532	PPECC33_01747	PPECC33_04071	PPECC33_03557	PPECC33_04626	PPECC33_02923	PPECC33_01018	PPECC33_00495	PPECC33_01967	PPECC33_02337	PPECC33_01753	PPECC33_00307	PPECC33_04922	PPECC33_03599	PPECC33_04172	PPECC33_03393	PPECC33_02869	PPECC33_03954	PPECC33_02959	PPECC33_02971
S10	CP031609.1	4821441	D	AXA56_22170	AXA56_18530	AXA56_15055	AXA56_00505	AXA56_19270	AXA56_17595	AXA56_17590	AXA56_22180	AXA56_16145	AXA56_04715	AXA56_07485	AXA56_02000	AXA56_10520	AXA56_19725	AXA56_22375	AXA56_15090	AXA56_13200	AXA56_16110	AXA56_23395	AXA56_00840	AXA56_07205	AXA56_04160	AXA56_08360	AXA56_10825	AXA56_05335	AXA56_10340	AXA56_10305
C1	CP010116.1	4843023	D	RC72_08775	RC72_11555	RC72_15445	RC72_06655	RC72_10935	RC72_12430	RC72_12435	RC72_08765	RC72_14400	RC72_02365	RC72_23515	RC72_05020	RC72_20530	RC72_10505	RC72_08585	RC72_15405	RC72_17365	RC72_14430	RC72_07625	RC72_06320	RC72_00015	RC72_02900	RC72_22720	RC72_19950	RC72_01740	RC72_20720	RC72_20780
144	CP023364.1	5134443	D	CNQ53_19775	CNQ53_15995	CNQ53_12300	CNQ53_22010	CNQ53_16625	CNQ53_15325	CNQ53_15320	CNQ53_19785	CNQ53_13365	CNQ53_01120	CNQ53_03780	CNQ53_23805	CNQ53_07225	CNQ53_17065	CNQ53_19990	CNQ53_12335	CNQ53_09815	CNQ53_13335	CNQ53_21000	CNQ53_22355	CNQ53_03540	CNQ53_26425	CNQ53_04645	CNQ53_07510	CNQ53_01770	CNQ53_07035	CNQ53_06975
C4	CP010121.1	4990476	D	RG27_19050	RG27_15295	RG27_11840	RG27_21455	RG27_15905	RG27_14375	RG27_14370	RG27_19060	RG27_12890	RG27_01420	RG27_03970	RG27_23275	RG27_06935	RG27_16315	RG27_19235	RG27_11880	RG27_09755	RG27_12860	RG27_20480	RG27_21790	RG27_03725	RG27_00865	RG27_04780	RG27_07195	RG27_02055	RG27_06755	RG27_06720
Ecol_316	CP018957.1	5056072	D	BE963_16550	BE963_20090	BE963_24510	BE963_14255	BE963_19375	BE963_21150	BE963_21155	BE963_16540	BE963_23405	BE963_09725	BE963_07035	BE963_12400	BE963_03230	BE963_18960	BE963_16345	BE963_24470	BE963_26535	BE963_23435	BE963_15300	BE963_13915	BE963_07285	BE963_10290	BE963_06160	BE963_28885	BE963_09120	BE963_03410	partiallly annotated as BE963_03450 and BE963_03445, we use all region (124352r-123365r)
Ecol_545	CP018976.1	5031843	D	BE949_14670	BE949_11230	BE949_05580	BE949_16905	BE949_11865	BE949_02445	BE949_02450	BE949_14680	BE949_04515	BE949_21515	BE949_24205	BE949_18735	BE949_27350	BE949_12310	BE949_14880	BE949_05540	BE949_07985	BE949_04545	BE949_15890	BE949_17240	BE949_23965	BE949_20970	BE949_25055	BE949_10870	BE949_22170	BE949_27160	BE949_27100
Z1002	CP021202.1	5177498	D	CA268_09930	CA268_13830	CA268_17935	CA268_07680	CA268_12845	CA268_14505	CA268_14510	CA268_09920	CA268_16865	CA268_02665	CA268_26565	CA268_05855	CA268_23240	CA268_12400	CA268_09725	CA268_17900	CA268_20305	CA268_16895	CA268_08680	CA268_07345	CA268_00230	CA268_03240	CA268_25705	CA268_22950	CA268_02000	CA268_23430	CA268_23490
2016C-3936C1	CP018770.2	5060620	D	BUE82_18210	BUE82_14120	BUE82_09915	BUE82_20565	BUE82_14830	BUE82_13040	BUE82_13035	BUE82_18220	BUE82_10985	BUE82_25160	BUE82_01470	BUE82_22480	BUE82_04855	BUE82_15325	BUE82_18410	BUE82_09955	BUE82_07790	BUE82_10955	BUE82_19540	BUE82_20890	BUE82_01185	BUE82_24590	BUE82_02580	BUE82_05165	BUE82_25675	BUE82_04665	BUE82_04605
SMS-3-5	NC_010498.1	5068389	F	ECSMS35_RS02585	ECSMS35_RS10095	ECSMS35_RS06965	ECSMS35_RS00325	ECSMS35_RS10685	ECSMS35_RS09485	ECSMS35_RS09480	ECSMS35_RS02575	ECSMS35_RS08030	ECSMS35_RS20495	ECSMS35_RS17820	ECSMS35_RS23365	ECSMS35_RS14280	ECSMS35_RS11115	ECSMS35_RS02395	ECSMS35_RS07005	ECSMS35_RS11700	ECSMS35_RS08000	ECSMS35_RS01420	ECSMS35_RS24890	ECSMS35_RS18060	ECSMS35_RS21040	ECSMS35_RS16980	ECSMS35_RS14005	ECSMS35_RS19815	ECSMS35_RS14465	ECSMS35_RS14495
IAI39	NC_011750.1	5132068	F	ECIAI39_0195	ECIAI39_1995	ECIAI39_1240	ECIAI39_0063	ECIAI39_2140	ECIAI39_1597	ECIAI39_1598	ECIAI39_0197	ECIAI39_1447	ECIAI39_4303	ECIAI39_3727	ECIAI39_4642	ECIAI39_2885	ECIAI39_2219	ECIAI39_0235	ECIAI39_1248	ECIAI39_2296	ECIAI39_1441	ECIAI39_0418	ECIAI39_4934	ECIAI39_3775	ECIAI39_2984	ECIAI39_3562	ECIAI39_2817	ECIAI39_4115	ECIAI39_2923	ECIAI39_2929
O7:K1 str. CE10	NC_017646.1	5313531	F	CE10_RS02330	CE10_RS06455	CE10_RS10890	CE10_RS00340	CE10_RS05720	CE10_RS07825	CE10_RS07830	CE10_RS02320	CE10_RS09820	CE10_RS22425	CE10_RS19470	CE10_RS25320	CE10_RS16170	CE10_RS04975	CE10_RS02140	CE10_RS10850	CE10_RS13175	CE10_RS09850	CE10_RS01225	CE10_RS26800	CE10_RS19750	CE10_RS22975	CE10_RS18645	CE10_RS15820	CE10_RS21450	CE10_RS16360	CE10_RS16390
H17	CP021193.1	5219546	F	B9T59_05500	B9T59_24700	B9T59_01115	B9T59_08140	B9T59_23890	B9T59_25335	B9T59_25340	B9T59_05510	B9T59_00030	B9T59_13205	B9T59_16005	B9T59_10070	B9T59_20140	B9T59_23445	B9T59_05705	B9T59_01080	B9T59_23060	B9T59_00060	B9T59_07000	B9T59_08465	B9T59_15755	B9T59_12650	B9T59_16905	B9T59_20670	B9T59_13925	B9T59_19955	B9T59_19925
RS571	CP034389.1	5086302	F	EJH97_18115	EJH97_14245	EJH97_10710	EJH97_20195	EJH97_14830	EJH97_13510	EJH97_13505	EJH97_18125	EJH97_11760	EJH97_00020	EJH97_02640	EJH97_21875	EJH97_05825	EJH97_15245	EJH97_18305	EJH97_10745	EJH97_08625		EJH97_19220	EJH97_20510	EJH97_02375	EJH97_24425	EJH97_03470	EJH97_06115	EJH97_00625	EJH97_05635	EJH97_05605
MS6198	CP015834.1	5176750	F	MS6198_04820	MS6198_12750	MS6198_20380	MS6198_00700	MS6198_11530	MS6198_14830	MS6198_14840	MS6198_04800	MS6198_18230	MS6198_42660	MS6198_37210	MS6198_48980	MS6198_30030	MS6198_10710	MS6198_04410	MS6198_20310	MS6198_24850	MS6198_18300	MS6198_02690	MS6198_51860	MS6198_37960	MS6198_43770	MS6198_35440	MS6198_29470	MS6198_41420	MS6198_30410	MS6198_30470
Ecol_881	CP019029.1	5262974	F	BE930_12150	BE930_08100	BE930_04425	BE930_14275	BE930_08740	BE930_07330	BE930_07325	BE930_12160	BE930_05480	BE930_19565	BE930_22270	BE930_16265	BE930_25990	BE930_09185	BE930_12345	BE930_04465	BE930_28915	BE930_05460	BE930_13245	BE930_14620	BE930_21980	BE930_19010	BE930_23165	BE930_26300	BE930_20205	BE930_25800	BE930_25770
ECONIH1	CP009859.1	5310511	F	ECONIH1_02570	ECONIH1_06945	ECONIH1_10425	ECONIH1_00345	ECONIH1_06320	ECONIH1_07660	ECONIH1_07665	ECONIH1_02560	ECONIH1_09390	ECONIH1_21790	ECONIH1_19050	ECONIH1_24855	ECONIH1_15480	ECONIH1_05890	ECONIH1_02380	ECONIH1_10385	ECONIH1_12655	ECONIH1_09410	ECONIH1_01315	ECONIH1_26370	ECONIH1_19330	ECONIH1_22355	ECONIH1_18220	ECONIH1_15210	ECONIH1_21025	ECONIH1_15665	ECONIH1_15695
MRY15-117	AP017617.1	5117319	F	MRY15117_c04420	MRY15117_c18840	MRY15117_c12960	MRY15117_c00600	MRY15117_c20000	MRY15117_c17760	MRY15117_c17750	MRY15117_c04400	MRY15117_c14990	MRY15117_c39230	MRY15117_c33810	MRY15117_c45040	MRY15117_c26390	MRY15117_c20790	MRY15117_c04050	MRY15117_c13030	MRY15117_c21530	MRY15117_c14930	MRY15117_c02230	MRY15117_c47060	MRY15117_c34260	MRY15117_c40170	MRY15117_c32230	MRY15117_c25900	MRY15117_c37550	MRY15117_c26760	MRY15117_c26840
AR_0013	CP032204.1	5410835	F	AM340_27915	AM340_17500	AM340_22340	AM340_01790	AM340_16780	AM340_18955	AM340_18960	AM340_27925	AM340_21230	AM340_06675	AM340_09730	AM340_03460	AM340_13025	AM340_16350	AM340_28120	AM340_22305	AM340_15950	AM340_21260	AM340_00840	AM340_02125	AM340_09430	AM340_06095	AM340_10615	AM340_13480	AM340_07645	AM340_12845	AM340_12815
AR_0077	CP026755.1	4987160	F	AM456_02280	AM456_06085	AM456_10145	AM456_25275	AM456_05465	AM456_06995	AM456_07000	AM456_02270	AM456_09070	AM456_20990	AM456_18365	AM456_23690	AM456_15070	AM456_04990	AM456_02075	AM456_10110	AM456_12410	AM456_09100	AM456_01145	AM456_24910	AM456_18650	AM456_21565	AM456_17505	AM456_14770	AM456_20360	AM456_15250	AM456_15280
20Ec-P-124	AP017610.1	4920828	G	MRY16002_c4970	MRY16002_c12260	MRY16002_c18450	MRY16002_c0540	MRY16002_c11110	MRY16002_c13300	MRY16002_c13310	MRY16002_c4950	MRY16002_c16560	MRY16002_c38320	MRY16002_c33580	MRY16002_c43700	MRY16002_c27160	MRY16002_c10340	MRY16002_c4660	MRY16002_c18380	MRY16002_c22610	MRY16002_c16620	MRY16002_c3000	MRY16002_c45650	MRY16002_c33940	MRY16002_c39300	MRY16002_c32050	MRY16002_c26740	MRY16002_c37300	MRY16002_c27520	MRY16002_c27640
PSUO78	CP012112.1	4988493	G	ACJ76_02680	ACJ76_06230	ACJ76_09515	ACJ76_00300	ACJ76_05625	ACJ76_06780	ACJ76_06785	ACJ76_02670	ACJ76_08500	ACJ76_20550	ACJ76_17915	ACJ76_23380	ACJ76_14300	ACJ76_05200	ACJ76_02490	ACJ76_09475	ACJ76_11780	ACJ76_08535	ACJ76_01610	ACJ76_24720	ACJ76_18150	ACJ76_21100	ACJ76_17130	ACJ76_13990	ACJ76_20000	ACJ76_14480	ACJ76_14540
2009C-3133	CP013025.1	5155368	G	MJ49_04050	MJ49_00455	MJ49_22310	MJ49_06740	MJ49_01060	MJ49_25690	MJ49_25685	MJ49_04060	MJ49_23315	MJ49_11240	MJ49_14145	MJ49_08080	MJ49_17535	MJ49_01485	MJ49_04240	MJ49_22350	MJ49_20030	MJ49_23285	MJ49_05430	MJ49_07045	MJ49_13910	MJ49_10695	MJ49_14935	MJ49_17830	MJ49_12185	MJ49_17355	MJ49_17295
APEC O2-211	CP006834.2	5114241	G	APECO2_04035	APECO2_07615	APECO2_11315	APECO2_01715	APECO2_07040	APECO2_08420	APECO2_08425	APECO2_04025	APECO2_10335	APECO2_21615	APECO2_19685	APECO2_00430	APECO2_15970	APECO2_06635	APECO2_03845	APECO2_11280	APECO2_13225	APECO2_10370	APECO2_02980	APECO2_01445	APECO2_23855	APECO2_21060	APECO2_18685	APECO2_15740	APECO2_22155	APECO2_16150	APECO2_16220 and APECO2_16210, gene disrupted by IS4 insertion
D10	CP010157.1	5112249	G	RG43_17570	RG43_13970	RG43_10900	RG43_20015	RG43_14585	RG43_13350	RG43_13345	RG43_17580	RG43_11905	RG43_24210	RG43_02650	RG43_21360	RG43_06025	RG43_15020	RG43_17760	RG43_10940	RG43_08560	RG43_11875	RG43_18955	RG43_20320	RG43_02405	RG43_23660	RG43_24700	RG43_06260	RG43_00665	RG43_05845	RG43_05785
MDR_56	CP019903.1	4978170	G	B1200_13070	B1200_16900	B1200_20740	B1200_10675	B1200_16250	B1200_17905	B1200_17910	B1200_13060	B1200_19695	B1200_05765	B1200_02700	B1200_09025	B1200_25935	B1200_15780	B1200_12865	B1200_20700	B1200_22955	B1200_19725	B1200_11760	B1200_10375	B1200_02950	B1200_06335	B1200_01845	B1200_25600	B1200_04745	B1200_26115	B1200_26175
2014C-3338	CP027452.1	4799014	G	C6W71_RS03975	C6W71_RS00285	C6W71_RS20905	C6W71_RS06175	C6W71_RS00995	C6W71_RS23825	C6W71_RS23820	C6W71_RS03985	C6W71_RS21930	C6W71_RS10725	C6W71_RS13460	C6W71_RS07680	C6W71_RS16530	C6W71_RS01430	C6W71_RS04180	C6W71_RS20940	C6W71_RS19040	C6W71_RS21900	C6W71_RS05105	C6W71_RS06470	C6W71_RS13210	C6W71_RS10150	C6W71_RS14305	C6W71_RS16795	C6W71_RS11425	C6W71_RS16355	C6W71_RS16295
2012C-4502	CP027440.1	4892666	G	C6W69_RS22070	C6W69_RS00580	C6W69_RS04880	C6W69_RS19850	C6W69_RS24915	C6W69_RS01880	C6W69_RS01885	C6W69_RS22060	C6W69_RS03855	C6W69_RS15230	C6W69_RS12465	C6W69_RS18195	C6W69_RS09525	C6W69_RS24485	C6W69_RS21865	C6W69_RS04845	C6W69_RS06975	C6W69_RS03885	C6W69_RS20930	C6W69_RS19565	C6W69_RS12720	C6W69_RS15800	C6W69_RS11615	C6W69_RS09235	C6W69_RS14560	C6W69_RS09700	C6W69_RS09760
104	CP029164.1	4971313	G	DDV95_22550	DDV95_18740	DDV95_15310	DDV95_25125	DDV95_19395	DDV95_18130	DDV95_18125	DDV95_22560	DDV95_16340	DDV95_04265	DDV95_07345	DDV95_01215	DDV95_10740	DDV95_19830	DDV95_22755	DDV95_15345	DDV95_13260	DDV95_16310	DDV95_23710	DDV95_25420	DDV95_07095	DDV95_03680	DDV95_08190	DDV95_10990	DDV95_05300	DDV95_10565	DDV95_10505
14EC020	CP024138.1	4914884	G	CR537_18475	CR537_14720	CR537_11245	CR537_20690	CR537_15345	CR537_14060	CR537_14055	CR537_18485	CR537_12290	CR537_00025	CR537_03130	CR537_22040	CR537_06110	CR537_15835	CR537_18680	CR537_11295	CR537_08875	CR537_12260	CR537_19625	CR537_20985	CR537_02875	CR537_24820	CR537_03975	CR537_06360	CR537_01075	CR537_05930	CR537_05870
ABU 83972	NC_017631.1	5131397	B2	ECABU_RS02785	ECABU_RS06805	ECABU_RS10485	ECABU_RS00325	ECABU_RS05245	ECABU_RS07800	ECABU_RS07805	ECABU_RS02775	ECABU_RS09440	ECABU_RS21090	ECABU_RS18355	ECABU_RS23845	ECABU_RS15015	ECABU_RS04855	ECABU_RS02595	ECABU_RS10445	ECABU_RS12625	ECABU_RS09470	ECABU_RS01670	ECABU_RS25375	ECABU_RS18640	ECABU_RS21615	ECABU_RS17590	ECABU_RS14755	ECABU_RS20330	ECABU_RS15200	ECABU_RS15250
clone D i2	NC_017651.1	5038386	B2	I02_RS02765	I02_RS06720	I02_RS10135	I02_RS00325	I02_RS05225	I02_RS07710	I02_RS07715	I02_RS02755	I02_RS09090	I02_RS20745	I02_RS18120	I02_RS23495	I02_RS14780	I02_RS04835	I02_RS02575	I02_RS10095	I02_RS12385	I02_RS09120	I02_RS01760	I02_RS24755	I02_RS18405	I02_RS21270	I02_RS17355	I02_RS14510	I02_RS20095	I02_RS14965	I02_RS15015
O127:H6 str. E2348/69	NC_011601.1	4965553	B2	E2348C_RS02155	E2348C_RS06795	E2348C_RS10340	E2348C_RS00315	E2348C_RS05650	E2348C_RS07710	E2348C_RS07715	E2348C_RS02145	E2348C_RS09075	E2348C_RS21495	E2348C_RS18805	E2348C_RS24230	E2348C_RS15890	E2348C_RS04890	E2348C_RS01960	E2348C_RS10300	E2348C_RS12330	E2348C_RS09105	E2348C_RS01200	E2348C_RS25335	E2348C_RS19045	E2348C_RS22025	E2348C_RS18030	E2348C_RS15565	E2348C_RS20640	E2348C_RS16095	E2348C_RS16155
536	NC_008253.1	4938920	B2	ECP_RS02680	ECP_RS05735	ECP_RS08980	ECP_RS00315	ECP_RS05140	ECP_RS06645	ECP_RS06650	ECP_RS02670	ECP_RS07935	ECP_RS19810	ECP_RS16905	ECP_RS22525	ECP_RS13625	ECP_RS04735	ECP_RS02490	ECP_RS08940	ECP_RS11190	ECP_RS07965	ECP_RS01315	ECP_RS24045	ECP_RS17185	ECP_RS20335	ECP_RS16105	ECP_RS13380	ECP_RS18840	ECP_RS13870	ECP_RS13920
LF82	NC_011993.1	4773108	B2	LF82_RS02350	LF82_RS05750	LF82_RS09405	LF82_RS00310	LF82_RS05155	LF82_RS06705	LF82_RS06710	LF82_RS02340	LF82_RS08375	LF82_RS19435	LF82_RS16910	LF82_RS22430	LF82_RS13995	LF82_RS04465	LF82_RS02160	LF82_RS09365	LF82_RS11365	LF82_RS08405	LF82_RS01330	LF82_RS23525	LF82_RS17195	LF82_RS19960	LF82_RS16140	LF82_RS13515	LF82_RS18885	LF82_RS14180	LF82_RS14230
UTI89	NC_007946.1	5065741	B2	UTI89_RS02410	UTI89_RS06100	UTI89_RS09755	UTI89_RS00330	UTI89_RS05195	UTI89_RS07330	UTI89_RS07335	UTI89_RS02400	UTI89_RS08725	UTI89_RS20565	UTI89_RS17835	UTI89_RS23130	UTI89_RS14925	UTI89_RS04805	UTI89_RS02220	UTI89_RS09715	UTI89_RS11895	UTI89_RS08755	UTI89_RS01325	UTI89_RS25105	UTI89_RS18120	UTI89_RS21090	UTI89_RS17085	UTI89_RS14360	UTI89_RS20025	UTI89_RS15105	UTI89_RS15165
IHE3034	NC_017628.1	5108383	B2	ECOK1_RS02365	ECOK1_RS06415	ECOK1_RS10045	ECOK1_RS00330	ECOK1_RS05505	ECOK1_RS07655	ECOK1_RS07660	ECOK1_RS02355	ECOK1_RS09005	ECOK1_RS21440	ECOK1_RS18905	ECOK1_RS24195	ECOK1_RS16005	ECOK1_RS05115	ECOK1_RS02175	ECOK1_RS10005	ECOK1_RS12480	ECOK1_RS09035	ECOK1_RS01325	ECOK1_RS25625	ECOK1_RS19190	ECOK1_RS21965	ECOK1_RS18155	ECOK1_RS15435	ECOK1_RS20900	ECOK1_RS16185	ECOK1_RS16235
PMV-1	NC_022370.1	4984940	B2	ECOPMV1_RS20660	ECOPMV1_RS17180	ECOPMV1_RS14020	ECOPMV1_RS22545	ECOPMV1_RS18010	ECOPMV1_RS16135	ECOPMV1_RS16130	ECOPMV1_RS20670	ECOPMV1_RS14945	ECOPMV1_RS03940	ECOPMV1_RS06300	ECOPMV1_RS01065	ECOPMV1_RS09075	ECOPMV1_RS18360	ECOPMV1_RS20840	ECOPMV1_RS25050	ECOPMV1_RS12095	ECOPMV1_RS14915	ECOPMV1_RS21590	ECOPMV1_RS00010	ECOPMV1_RS06045	ECOPMV1_RS03440	ECOPMV1_RS07025	COPMV1_RS09570	ECOPMV1_RS04440	ECOPMV1_RS08895	ECOPMV1_RS08845
S88	NC_011742.1	5032268	B2	ECS88_RS03310	ECS88_RS06850	ECS88_RS10625	ECS88_RS01165	ECS88_RS06250	ECS88_RS08175	ECS88_RS08180	ECS88_RS03300	ECS88_RS09575	ECS88_RS22185	ECS88_RS19555	ECS88_RS25415	ECS88_RS16240	ECS88_RS05855	ECS88_RS03105	ECS88_RS10590	ECS88_RS12910	ECS88_RS09605	ECS88_RS02195	ECS88_RS27125	ECS88_RS19845	ECS88_RS22725	ECS88_RS18755	ECS88_RS15410	ECS88_RS21630	ECS88_RS16420	ECS88_RS16470
SE15	NC_013654.1	4717338	B2	ECSF_RS02260	ECSF_RS05495	ECSF_RS08850	ECSF_RS00325	ECSF_RS04900	ECSF_RS06575	ECSF_RS06580	ECSF_RS02250	ECSF_RS07815	ECSF_RS18825	ECSF_RS16300	ECSF_RS21625	ECSF_RS13340	ECSF_RS04510	ECSF_RS02075	ECSF_RS08810	ECSF_RS10905	ECSF_RS07845	ECSF_RS01245	ECSF_RS23125	ECSF_RS16585	ECSF_RS19375	ECSF_RS15515	ECSF_RS13090	ECSF_RS18255	ECSF_RS13525	ECSF_RS13575
NA114	NC_017644.1	4971461	B2	ECNA114_RS02305	ECNA114_RS06130	ECNA114_RS09590	ECNA114_RS00245	ECNA114_RS05590	ECNA114_RS07465	ECNA114_RS07470	ECNA114_RS02295	ECNA114_RS08560	ECNA114_RS19880	ECNA114_RS17050	ECNA114_RS22715	ECNA114_RS14155	ECNA114_RS05200	ECNA114_RS02120	ECNA114_RS09560	ECNA114_RS11675	ECNA114_RS08595	ECNA114_RS01310	ECNA114_RS24015	ECNA114_RS17335	ECNA114_RS20415	ECNA114_RS16295	ECNA114_RS13915	ECNA114_RS19355	ECNA114_RS14340	ECNA114_RS14390
JJ1886	NC_022648.1	5129938	B2	P423_RS02475	P423_RS06260	P423_RS09980	P423_RS00325	P423_RS05665	P423_RS07690	P423_RS07695	P423_RS02465	P423_RS08940	P423_RS21340	P423_RS18830	P423_RS24075	P423_RS15360	P423_RS05275	P423_RS02290	P423_RS09940	P423_RS12620	P423_RS08975	P423_RS01460	P423_RS25820	P423_RS19115	P423_RS21875	P423_RS18030	P423_RS14820	P423_RS20770	P423_RS15545	P423_RS15595
RM14723	CP027103.1	4754025	B2	C5099_06280	C5099_10150	C5099_13330	C5099_04270	C5099_09240	C5099_10915	C5099_10920	C5099_06270	C5099_12255	C5099_24485	C5099_21690	C5099_02780	C5099_18795	C5099_08810	C5099_06075	C5099_13295	C5099_15995	C5099_12295	C5099_05180	C5099_03950	C5099_21970	C5099_00335	C5099_20875	C5099_18455	C5099_23690	C5099_18950	C5099_1900
U14A	CP035516.1	5061272	B2	U14A_00478	U14A_01204	U14A_01897	U14A_00059	U14A_01089	U14A_01470	U14A_01471	U14A_00476	U14A_01702	U14A_03972	U14A_03461	U14A_04577	U14A_02813	U14A_01017	U14A_00441	U14A_01890	U14A_02340	U14A_01710	U14A_00281	U14A_04865	U14A_03512	U14A_04074	U14A_03306	U14A_02764	U14A_03835	U14A_02850	U14A_02860
LS4	CP024717.1	5196956	B2	CUB99_06125	CUB99_01495	CUB99_24615	CUB99_08665	CUB99_02630	CUB99_00015	CUB99_00010	CUB99_06135	CUB99_25665	CUB99_13340	CUB99_15930	CUB99_10505	CUB99_19485	CUB99_03030	CUB99_06330	CUB99_24650	CUB99_22195	CUB99_25635	CUB99_07490	CUB99_09005	CUB99_15650	CUB99_12785	CUB99_16765	CUB99_19985	CUB99_13900	CUB99_19305	CUB99_19255
G749	CP014488.1	4897758	B2	AVR74_02260	AVR74_05700	AVR74_08670	AVR74_00325	AVR74_05105	AVR74_06415	AVR74_06420	AVR74_02250	AVR74_07650	AVR74_20335	AVR74_17710	AVR74_23075	AVR74_14510	AVR74_04715	AVR74_02070	AVR74_08630	AVR74_11245	AVR74_07685	AVR74_01240	AVR74_24245	AVR74_17985	AVR74_20870	AVR74_16920	AVR74_13710	AVR74_19635	AVR74_14695	AVR74_14745
BR14-DEC	CP035330.1	5110451	B2	ETE52_09570	ETE52_09920	ETE52_22040	ETE52_07940	ETE52_12375	ETE52_24905	ETE52_24900	ETE52_09560	ETE52_23075	ETE52_02530	ETE52_05385	ETE52_00570	ETE52_17010	ETE52_11995	ETE52_09380	ETE52_22075	ETE52_19980	ETE52_23045	ETE52_23745	ETE52_07640	ETE52_05145	ETE52_02020	ETE52_06200	ETE52_17565	ETE52_03315	ETE52_16820	ETE52_16770
ATCC 25922	CP009072.1	5130767	B2	DR76_4482	DR76_3720	DR76_3031	DR76_2571	DR76_4015	DR76_3534	DR76_3533	DR76_4483	DR76_3228	DR76_767	DR76_1270	DR76_2245	DR76_1929	DR76_4086	DR76_4519	DR76_3038	DR76_60	DR76_3221	DR76_4675	DR76_2512	DR76_1219	DR76_666	DR76_1420	DR76_1983	DR76_889	DR76_1893	DR76_1883
D8	CP010151.1	5130646	B2	RG41_13215	RG41_09570	RG41_06215	RG41_15370	RG41_10745	RG41_08610	RG41_08605	RG41_13225	RG41_07220	RG41_20745	RG41_23510	RG41_17375	RG41_01480	RG41_11135	RG41_13405	RG41_06255	RG41_03915	RG41_07190	RG41_14275	RG41_15700	RG41_23120	RG41_20215	RG41_24280	RG41_01740	RG41_21425	RG41_01255	RG41_01205
NGF1	CP016007.1	5026105	B2	A9Z04_18885	A9Z04_22500	A9Z04_01470	A9Z04_16500	A9Z04_21585	A9Z04_23405	A9Z04_23410	A9Z04_18875	A9Z04_00435	A9Z04_11975	A9Z04_09485	A9Z04_15070	A9Z04_05950	A9Z04_21195	A9Z04_18690	A9Z04_01430	A9Z04_03545	A9Z04_00465	A9Z04_17745	A9Z04_16170	A9Z04_09765	A9Z04_12510	A9Z04_08710	A9Z04_05690	A9Z04_11430	A9Z04_06130	A9Z04_06180
1105	CP023388.1	5059652	B2	CNQ47_19125	CNQ47_15110	CNQ47_11635	CNQ47_21295	CNQ47_16370	CNQ47_14095	CNQ47_14090	CNQ47_19135	CNQ47_12685	CNQ47_00220	CNQ47_03500	CNQ47_22840	CNQ47_07030	CNQ47_16770	CNQ47_19330	CNQ47_11670	CNQ47_09665	CNQ47_12655	CNQ47_20215	CNQ47_21615	CNQ47_03205	CNQ47_25560	CNQ47_04320	CNQ47_07435	CNQ47_01415	CNQ47_06835	CNQ47_06785
APEC O18	CP006830.1	5006568	B2	APECO18_20930	APECO18_00665	APECO18_04100	APECO18_18875	APECO18_24090	APECO18_01845	APECO18_01850	APECO18_20920	APECO18_03115	APECO18_14725	APECO18_12280	APECO18_17435	APECO18_09405	APECO18_23720	APECO18_20740	APECO18_04065	APECO18_06155	APECO18_03145	APECO18_19920	APECO18_18575	APECO18_12540	APECO18_15245	APECO18_11525	APECO18_08845	APECO18_14195	APECO18_09595	APECO18_09645 (non-correctly annotated as RpoD)
Nissle 1917	CP007799.1	5441200	B2	ECOLIN_02745	ECOLIN_06480	ECOLIN_09735	ECOLIN_00295	ECOLIN_05155	ECOLIN_07375	ECOLIN_07380	ECOLIN_02735	ECOLIN_08690	ECOLIN_20585	ECOLIN_17935	ECOLIN_23505	ECOLIN_14550	ECOLIN_04795	ECOLIN_02550	ECOLIN_09700	ECOLIN_12185	ECOLIN_08720	ECOLIN_01730	ECOLIN_24460	ECOLIN_18205	ECOLIN_21105	ECOLIN_17085	ECOLIN_14260	ECOLIN_19855	ECOLIN_14765	ECOLIN_14820

## Sheet: Лист1
			adk	adenylate kinase		aes	acetylesterase				putP	proline:Na+ symporter		polB	DNA polymerase II
			clpX	ATP-dependent Clp protease ATP-binding subunit ClpX		icd	isocitrate dehydrogenase				lysP	lysine:H+ symporter		gyrA	DNA gyrase subunit B
						pabB	aminodeoxychorismate synthase subunit 1							recA	DNA recombination/repair protein RecA
						trpA	tryptophan synthase subunit							dinB	DNA polymerase IV
						trpB	tryptophan synthase subunit							dnaG	DNA primase
						fumC	fumarase C							mutS	DNA mismatch repair protein MutS
						mdh	malate dehydrogenase							arcA	DNA-binding transcriptional dual regulator ArcA
						purA	adenylosuccinate synthetase							cyaA	adenylate cyclase
						aspC	aspartate aminotransferase							grpE	nucleotide exchange factor GrpE
						fadD	long-chain-fatty-acid—CoA ligase							rpoS	RNA polymerase, sigma S (sigma 38) factor
						uidA	β-glucuronidase
						aroE	shikimate dehydrogenase
						mtlD	mannitol-1-phosphate 5-dehydrogenase
